# Supplementary material for: Genome-wide mapping and profiling of γH2AX binding hotspots in response to different replication stress inducers
Source: BMC Genomics. 2019 Jul 12;20:579. doi: 10.1186/s12864-019-5934-4 (PMC6625122; doi:10.1186/s12864-019-5934-4)
Supplement: Supplementary file 2 — Table S1. List of Human CFSs used in this study. (XLSX 54 kb) [file 12864_2019_5934_MOESM2_ESM.xlsx]

## Sheet: Sheet1
chromosome #	chromosome Start	chromosome End	G band position	Common Fragile Site Name
chr1	15900000	27600000	p36.1	FRA1A
chr1	58500000	60800000	p32.1	FRA1B
chr1	68500000	69300000	p31.2	FRA1C
chr1	84400000	87900000	p22.3	FRA1D
chr1	91500000	94300000	p22.1	FRA1D
chr1	94300000	106700000	p21	FRA1E
chr1	125100000	143200000	q12	FRA1J
chr1	143200000	147500000	q21.1	FRA1F
chr1	147500000	150600000	q21.2	FRA1F
chr1	173000000	176100000	q25.1	FRA1G
chr1	185800000	198700000	q31	FRA1K
chr1	214400000	223900000	q41	FRA1R
chr1	223900000	236400000	q42	FRA1H
chr1	243500000	248956422	q44	FRA1I
chr10	41600000	51100000	q11.2	FRA10G
chr10	51100000	68800000	q21	FRA10C
chr10	68800000	73100000	q22.1	FRA10D
chr10	80300000	87700000	q23	FRA10A
chr10	110100000	113100000	q25.2	FRA10B/FRA10E
chr10	117300000	125700000	q26.1	FRA10F
chr10	128800000	133797422	q26.3	not available
chr11	16900000	22000000	p15.1	FRA11C/FRA11I
chr11	22000000	31000000	p14	FRA11D
chr11	31000000	36400000	p13	FRA11E
chr11	43400000	48800000	p11.2	FRA11L/FRA11M
chr11	63600000	77400000	q13	FRA11A
chr11	85900000	88600000	q14.2	FRA11F
chr11	103000000	110600000	q22.3	FRA11O
chr12	46000000	54500000	q13.1	FRA12A
chr12	79900000	92200000	q21.3	FRA12B
chr12	108600000	113900000	q24.1	FRA12E
chr12	113900000	120300000	q24.2	FRA12E/FRA12C
chr13	31600000	39500000	q13	FRA13A
chr13	59000000	61800000	q21.2	FRA13C
chr13	94400000	101100000	q32	FRA13D
chr14	57600000	67400000	q23	FRA14B
chr14	67400000	69800000	q24.1	FRA14C
chr15	58800000	59000000	q22.1	FRA15A
chr16	14700000	16700000	p13.11	FRA16A
chr16	24200000	28500000	p12.1	FRA16E
chr16	66600000	74100000	q22	FRA16C
chr16	74100000	84100000	q23	FRA16D
chr17	10800000	16100000	p12	FRA17A
chr17	59500000	64600000	q23	FRA17B
chr18	35100000	39500000	q12.2	FRA18A
chr18	56200000	63900000	q21.3	FRA18B
chr18	63900000	69100000	q22.1	FRA18B/FRA18C
chr19	31900000	58617616	q13	FRA19A
chr2	6900000	12000000	p25.1	FRA2M
chr2	16500000	19000000	p24.2	FRA2C
chr2	47500000	61000000	p16	FRA2D
chr2	68400000	74800000	p13	FRA2E
chr2	83100000	91800000	p11.2	FRA2R/FRA2L
chr2	96000000	102100000	q11.2	FRA2R
chr2	108700000	112200000	q13	FRA2B
chr2	129100000	131700000	q21.1	not available
chr2	134300000	136100000	q21.3	FRA2F
chr2	143400000	147900000	q22.3	FRA2K/FRA2L
chr2	168900000	182100000	q31	FRA2G
chr2	182100000	188500000	q32.1	FRA2H
chr2	196600000	208200000	q33	FRA2I
chr2	230100000	234700000	q37.1	FRA2J
chr20	0	5100000	p13	not available
chr20	9200000	12000000	p12.2	FRA20B
chr20	17900000	21300000	p11.23	FRA22A
chr22	29200000	31800000	q12.2	FRA22B
chr22	37200000	50818468	q13	not available
chr3	23800000	26300000	p24.2	FRA3A
chr3	58600000	63800000	p14.2	FRA3B
chr3	143100000	149200000	q24	FRA3D
chr3	149200000	161000000	q25	FRA3D
chr3	183000000	188200000	q27	FRA3C
chr4	0	11300000	p16	FRA4A
chr4	21300000	27700000	p15.2	FRA4D
chr4	51800000	58500000	q12	FRA4B
chr4	87100000	97900000	q22	FRA4Fa
chr4	138500000	140600000	q31.1	FRA4C
chr5	18400000	28900000	p14	FRA5E
chr5	28900000	42500000	p13	FRA5A
chr5	77600000	93000000	q14	FRA5L
chr5	93000000	98900000	q15	FRA5D
chr5	98200000	109600000	q21	FRA5F
chr5	131200000	136900000	q31.1	FRA5C
chr5	169000000	181538259	q35	FRA5G
chr6	0	7100000	p25	FRA6B
chr6	13400000	15200000	p23	FRA6A
chr6	15200000	25200000	p22.3	FRA6C
chr6	69200000	75200000	q13	FRA6D
chr6	87300000	92500000	q15	FRA6G
chr6	105000000	114200000	q21	FRA6F
chr6	160600000	164100000	q26	FRA6E
chr7	0	7200000	p22	FRA7F
chr7	28800000	43300000	p14	FRA7C
chr7	43300000	45400000	p13	FRA7D
chr7	53900000	58100000	p11.2	FRA7A
chr7	91500000	93300000	q21.2	FRA7E
chr7	98400000	107800000	q22	FRA7F
chr7	115000000	117700000	q31.2	FRA7G
chr7	130800000	132900000	q32.3	FRA7H
chr7	148200000	159345973	q36	FRA7I
chr8	12800000	19200000	p22	FRA8A
chr8	65100000	72000000	q13	FRA8F
chr8	116700000	126300000	q24.1	FRA8C/FRA8E
chr8	138900000	145138636	q24.3	FRA8D
chr9	19900000	33200000	p21	FRA9C
chr9	39000000	40000000	p12	FRA9F
chr9	87800000	89200000	q22.1	FRA9D
chr9	112100000	114900000	q32	FRA9E
chrX	0	9600000	p22.3	FRAXB
chrX	17400000	24900000	p22.1	FRAXC
chrX	138900000	148000000	q27	FRAXD
